# Supplementary material for: Re-awakening the brain: Forcing transitions in disorders of consciousness by external in silico perturbation
Source: PLoS Comput Biol. 2024 May 3;20(5):e1011350. doi: 10.1371/journal.pcbi.1011350 (PMC11068192; doi:10.1371/journal.pcbi.1011350)
Supplement: S1 Table — Each row is a patient and each column corresponds to: patient characteristic (MCS or UWS), etiology (traumatic brain injury (TBI) and cerebral vascular accident (CVA)), time science injury (TSI), age, sex (0 = female, 1 = male), Coma Recovery Scale-Revised (CSR-R) auditory, visual, motor, verbal, communication and arousal subscores, CSR-R total. (XLSX) [file pcbi.1011350.s012.xlsx]

## Sheet: Sheet1
Patient	Etiology	TSI	Age	Sex	Auditory	Visual	Motor	Verbal	Communication	Arousal	Total CRS-R
MCS 1	TBI	3032	34	0	3	3	2	2	0	2	12
MCS 2	TBI	1294	40	0	2	3	2	2	0	2	11
MCS 3	CVA	13	62	1	0	3	2	1	0	1	7
MCS 4	TBI	589	30	1	3	2	2	2	0	1	10
MCS 5	TBI	28	65	1	3	4	3	1	0	2	13
MCS 6	Haemorrhage	17	83	1	3	0	2	1	0	0	6
MCS 7	TBI	521	28	1	1	3	2	2	0	2	10
MCS 8	Epilepsy	20	52	1	3	3	2	2	1	2	13
MCS 9	Haemorrhage	43	67	1	2	3	5	2	0	2	14
MCS 10	TBI	533	47	1	3	5	2	1	0	2	13
MCS 11	CVA	2639	38	1	1	3	2	2	0	1	9
MCS 12	TBI+Anoxia	401	29	1	1	3	2	1	0	2	9
MCS 13	Anoxia	9900	39	1	3	3	5	2	0	2	15
MCS 14	Anoxia	396	57	1	3	0	2	2	0	2	9
MCS 15	TBI	407	31	1	0	1	2	2	0	1	6
MCS 16	Anoxia	64	29	1	1	3	2	2	0	2	10
MCS 17	Haemorrhage	242	46	0	2	3	2	1	0	2	10
MCS 18	Anoxia	639	43	1	2	3	1	2	0	2	10
MCS 19	TBI	1241	53	1	0	3	2	2	0	2	9
MCS 20	TBI	135	51	1	3	4	2	1	0	2	12
MCS 21	TBI	30	67	1	0	3	2	0	0	2	7
MCS 22	Haemorrhage	1383	68	0	3	1	3	2	0	2	11
MCS 23	TBI	1331	35	1	3	0	2	1	0	2	8
MCS 24	TBI	319	41	1	1	0	2	1	0	1	5
MCS 25	TBI-Haemorrhage	255	39	1	4	5	4	2	1	2	18
MCS 26	Anoxia	1482	32	1	3	4	2	2	1	2	14
MCS 27	TBI	641	23	1	3	3	0	1	0	2	9
MCS 28	TBI	674	66	1	3	0	1	2	0	1	7
MCS 29	TBI+Anoxia	314	26	0	3	1	2	1	0	2	9
UWS 1	Anoxia	2890	49	1	1	1	1	2	0	2	7
UWS 2	TBI	283	52	0	1	0	2	2	0	1	6
UWS 3	Anoxia	92	74	1	1	0	1	1	0	1	4
UWS 4	Haemorrhage	43	64	1	1	0	2	1	0	1	5
UWS 5	Anoxia	18	20	1	1	0	0	1	0	1	3
UWS 6	TBI	3406	31	1	1	1	2	1	0	2	7
UWS 7	Anoxia	1683	39	0	1	0	2	1	0	2	6
UWS 8	CVA	34	47	0	3	4	5	3	2	2	19
UWS 9	Haemorrhage	26	65	1	0	0	1	0	0	1	2
UWS 10	Anoxia	29	44	1	1	0	1	0	0	2	4
UWS 11	Anoxia	38	50	0	0	0	0	2	0	1	3
UWS 12	Anoxia	50	69	0	0	1	2	1	0	1	5
UWS 13	Anoxia	129	49	0	1	0	0	1	0	2	4
UWS 14	TBI	24	58	1	0	1	2	0	0	1	4
UWS 15	Anoxia	335	40	0	1	0	2	1	0	2	6
UWS 16	Anoxia	7814	34	1	1	0	1	1	0	2	5
