# Supplementary material for: Re-awakening the brain: Forcing transitions in disorders of consciousness by external in silico perturbation
Source: PLoS Comput Biol. 2024 May 3;20(5):e1011350. doi: 10.1371/journal.pcbi.1011350 (PMC11068192; doi:10.1371/journal.pcbi.1011350)
Supplement: S2 Table — The first column corresponds to the KL distance between the PMS of the perturbed model, and the PMS of the target control state, after stimulating a given brain area. The second column shows the brain area in the Shen parcellation [66]. The third column indicates the overlap between the brain area and the AAL structural parcellation [80]. The rest of the columns are the X, Y and Z coordinates. (XLSX) [file pcbi.1011350.s013.xlsx]

## Sheet: page-1_table-1
KL Distance	rs-fMRI atlas	Corresponding AAL-regions	X	Y	Z
0.0509	160	56% Paracentral lobule, left 34% Precentral, left	-16,201	-19.227	69,531
0.0523	39	63% Postcentral gyrus, right	20.011	-33.240	69,774
0.0540	172	61% Postcentral gyrus, left	-23,504	-31.623	63,611
0.0577	174	58% Paracentral lobule, left 35% Precuneus, left	-23,504	-31.623	63.611
0.0578	166	57% Precentral lobule, left 22% Superior frontal gyrus, left	-27.575	-9.077	55,863
0.0599	210	49% Middle occipital gyrus, left 44% Inferior occipital gyrus, left	-36,022	-84,150	-3.908
0.0615	126	36% Thalamus, right 44% Lingual gyrus, right	10,458	-26,753	-2.173
0.0616	78	37% Middle occipital gyrus, right 20% Superior occipital gyrus, right	23,698	-96,008	6,453
0.0630	40	57% Rolandic operculum, right 34% Insula, right	43,338	-10.809	13,907
0.0635	211	88% Lingual gyrus, left	-8.881	-70.653	-1.667
0.0636	24	57% Supplementary motor area, right 39% Paracentral lobule, right	5.999	-22.280	65,565
0.0637	128	52% Thalamus, right	5.462	-9.674	5.243
0.0641	41	70% Superior parietal gyrus, right	25.169	-52.421	68.130
0.0642	38	47% Postcentral gyrus, right 23% Inferior parietal gyrus, right	32.425	-39.189	49.583
0.0642	212	34% Calcarine fissure, left 26% Middle occipital gyrus, left	-10.827	-98.140	7.633
0.0643	167	51% Postcentral gyrus, left 39% Precentral gyrus, left	-35.993	-23.303	65.597
0.0647	213	38% Lingual gyrus, left 20% Calcarine fissure, left	-14.722	-83,971	-13.062
0.0648	262	46% Thalamus, left 1% Lingual gyrus, left	-9.591	-25.430	-1.421
0.0650	33	66% Postcentral gyrus, right	41.966	-23.382	53.406
0.0651	204	93% Middle occipital gyrus, right	-31.623	-87.159	12.502
