# Supplementary material for: Re-awakening the brain: Forcing transitions in disorders of consciousness by external in silico perturbation
Source: PLoS Comput Biol. 2024 May 3;20(5):e1011350. doi: 10.1371/journal.pcbi.1011350 (PMC11068192; doi:10.1371/journal.pcbi.1011350)
Supplement: S3 Table — The first column corresponds to the KL distance between the PMS of the perturbed model, and the PMS of the target control state, after stimulating a given brain area. The second column shows the brain area in the Shen parcellation [66]. The third column indicates the overlap between the brain area and the AAL structural parcellation [80]. The rest of the columns are the X, Y and Z coordinates. (XLSX) [file pcbi.1011350.s014.xlsx]

## Sheet: Sheet1
KL Distance	rs-fMRI atlas	Corresponding AAL-regions	X	Y	Z
0.0635	39	63% Postcentral gyrus, right	20.011	-33.240	69,774
0.0678	160	56% Paracentral lobule, left 34% Precentral gyrus, left	-16.201	-19,227	69,531
0.0730	172	61% Postcentral gyrus, left	23,504	-31,623	63,611
0.0732	24	57% Supplementary motor area, right 39% Paracentral lobule, right	5,999	-22,280	65,565
0.0754	179	49% Inferior parietal gyrus, left 38% Postcentral gyrus, left	-35,717	-39,345	47.748
0.0757	37	34% Insula, right 22% Putamen, right	38,344	-12,450	-1.092
0.0793	262	46% Thalamus, left 1% Lingual gyrus, left	-9,591	-25.430	-1.421
0.0807	33	66% Postcentral gyrus, right	41.966	-23.382	53,406
0.0815	26	51% Precentral gyrus, right 43% Frontal superior gyrus, right	26.323	-12.907	66.205
0.0822	27	81% Precentral gyrus, right	49.211	-4.489	48.119
0.0834	213	38% Lingual gyrus, left 20% Calcarine fissure, left	-14.722	-83.971	-13.062
0.0836	41	70% Superior parietal gyrus, right	25,169	-52,421	68.130
0.0856	171	54% Postcentral gyrus, left 28% Parietal inferior gyrus, left	-50.644	-23.787	41,371
0.0877	221	37% Medial cingulate cortex, left 36% Anterior cingulate cortex, left	-5,102	13,155	28.738
0.0882	25	74% Supplementary motor area, right	6,970	-8.068	52.924
0.0888	32	45% Precentral gyrus, right 25% Middle frontal gyrus, right	32.046	-5.359	52.053
0.0891	170	34% Insula, left 18% Superior temporal gyrus, left	-37.748	-12.857	-1.427
0.0900	174	58% Paracentral lobule, left 35% Precuneus, left	-7.352	-34.124	67,457
0.0913	35	56% Insula, right 24% Rolandic operculum, right	41.392	3.513	7.151
0.0916	58	48% Fusiform gyrus, right 38% Inferior temporal gyrus, right	40.311	-11.267	-35,806
