# Supplementary material for: Re-awakening the brain: Forcing transitions in disorders of consciousness by external in silico perturbation
Source: PLoS Comput Biol. 2024 May 3;20(5):e1011350. doi: 10.1371/journal.pcbi.1011350 (PMC11068192; doi:10.1371/journal.pcbi.1011350)
Supplement: S4 Table — The first column corresponds to the KL distance between the PMS of the perturbed model, and the PMS of the target control state, after stimulating a given brain area. The second column shows the brain area in the Shen parcellation [66]. The third column indicates the overlap between the brain area and the AAL structural parcellation [80]. The rest of the columns are the X, Y and Z coordinates. (XLSX) [file pcbi.1011350.s015.xlsx]

## Sheet: Sheet1
KL Distance	rs-fMRI atlas	Corresponding AAL-regions	X	Y	Z
0.0143	39	63% Postcentral gyrus, right	20.011	-33.240	69,774
0.0161	25	74% Supplementary motor area, right	6,970	-8,068	52,924
0.0165	172	61% Postcentral gyrus, left	-23.504	-31.623	63,611
0.0166	171	54% Postcentral gyrus, left 28% Inferior parietal gyrus, left	-50,644	-23,787	41,371
0.0174	26	51% Precentral gyrus, right 43% Superior frontal gyrus, right	26,323	-12.907	66,205
0.0174	160	56% Paracentral lobule, left 34% Precentral gyrus, left	-16,201	-19.227	69,531
0.0175	27	81% Precentral gyrus, right	49.211	-4.489	48.119
0.0177	32	45% Precentral gyrus, right 25% Middle frontal gyrus, right	32.046	-5.359	52.053
0.0182	24	57% Supplementary motor area, right 39% Paracentral lobule, right	5.999	-22.280	65.565
0.0188	33	66% Postcentral gyrus, right	41.966	-23.382	53,406
0.0196	40	57% Rolandic operculum, right 34% Insula, right	43.338	-10.809	13,907
0.0202	167	51% Postcentral gyrus, left 39% Precentral gyrus, left	-35,993	-23.303	65,597
0.0210	191	62% Middle temporal gyrus, left	-58,977	-29,959	3,489
0.0213	174	58% Paracentral lobule, left 35% Precuneus, left	-7.352	-34.124	67,457
0.0217	221	37% Medial cingulum, left 36% Anterior cingulum, left	-5.102	13.155	28,738
0.0219	29	58% Supplementary motor area, right 42% Superior frontal gyrus, right	13,730	6,274	65,354
0.0226	181	40% Supramarginal gyrus, left 32% Superior temporal gyrus, left	-59,510	-25,892	21,902
0.0233	179	49% Inferior parietal gyrus, left 38% Postcentral gyrus, left	-35,717	-39,345	47.748
0.0234	61	50% Superior temporal gyrus, right 28% Rolandic operculum, right	59,181	-3.359	2.738
0.023	46	53% Superior temporal gyrus, right 37% Supramarginal gyrus, right	57,999	-29.281	19,535
