# Supplementary material for: Re-awakening the brain: Forcing transitions in disorders of consciousness by external in silico perturbation
Source: PLoS Comput Biol. 2024 May 3;20(5):e1011350. doi: 10.1371/journal.pcbi.1011350 (PMC11068192; doi:10.1371/journal.pcbi.1011350)
Supplement: S5 Table — Node labels and coordinates following Shen parcellation [66] and their overlap with the AAL structural parcellation [80]. Abbreviations: L—left hemisphere; R—right hemisphere. (XLSX) [file pcbi.1011350.s016.xlsx]

## Sheet: page-1_table-1
Shen atlas	X	Y	Z	AAL Correspondance
126	10,458	-26,753	-2.173	36% Thalamus R 9% Lingual R
127	12,256	-27,736	13,503	41% Thalamus R 8% Hippocampus R
128	5,462	-9,674	5,243	52% Thalamus R
262	-9,591	-25,430	-1.421	46% Thalamus L 1% Lingual L
263	-4.868	-10,340	5,829	53% Thalamus L 0% Thalamus R
264	-11,605	-25,621	14,801	51% Thalamus L 2% Caudate L
