# Supplementary material for: Re-awakening the brain: Forcing transitions in disorders of consciousness by external in silico perturbation
Source: PLoS Comput Biol. 2024 May 3;20(5):e1011350. doi: 10.1371/journal.pcbi.1011350 (PMC11068192; doi:10.1371/journal.pcbi.1011350)
Supplement: S6 Table — Node labels and their overlap with the Oxford Thalamic Connectivity Atlas [75]. This is an atlas for thalamocortical structural connectivity based on the structural connectivity of the thalamus with cortical areas (i.e., primary motor, primary somatomotor, occipital, premotor, prefrontal, parietal and temporal cortices). It is based on diffusion tractography in multiple subjects and reports the probability of the dominant connection. This is calculated as the fraction of subjects with probabilities higher than 0.25 to each of the 7 cortical zones, therefore the sum over all cortical areas should not sum to 1. (XLSX) [file pcbi.1011350.s017.xlsx]

## Sheet: Sheet1
Shen atlas	Primary motor	Sensory	Occipital	Pre-frontal	Pre-motor	Posterior parietal	Temporal
126	0.1	0.24	0.09	0.09	0.01	0.6	0.17
127	0	0	0.16	0.13	0	0.05	0.78
128	0	0	0.1	0.78	0	0	0.2
262	0.02	0.1	0.01	0.2	0.21	0.23	0.13
263	0	0	0.08	0.64	0	0	0.23
264	0	0	0.01	0.07	0	0	0.69
